# Supplementary material for: Intraepithelial T Cells Diverge by Intestinal Location as Pigs Age
Source: Front Immunol. 2020 Jun 16;11:1139. doi: 10.3389/fimmu.2020.01139 (PMC7308531; doi:10.3389/fimmu.2020.01139)
Supplement: Supplementary file 2 [file Table_1.XLSX]

## Sheet: Sheet2
Supplementary Table 1. Means and standard deviations of pig starting weights, ending weights, feed intake, and weight gain (n = 8). Starting weights taken at arrival to facility at ~3 weeks of age. Ending weights taken immediately prior to euthanasia at 4, 6, or 8 weeks of age. Feed intake and weight gain per day based off of 7, 21, or 35 days for pigs at 4, 6, or 8 weeks of age, respectively.
Weeks of Age	Starting Weight (kg)	Ending Weight (kg)	Feed Intake (kg/day)	Weight Gain (kg/day)
4	5.23±0.89	5.64±0.64	0.06±0.10	0.12±0.06
6	5.93±0.96	10.43±2.09	0.21±0.09	0.26±0.08
8	5.34±0.91	16.60±3.93	0.32±0.12	0.44±0.13
