# Supplementary material for: Intraepithelial T Cells Diverge by Intestinal Location as Pigs Age
Source: Front Immunol. 2020 Jun 16;11:1139. doi: 10.3389/fimmu.2020.01139 (PMC7308531; doi:10.3389/fimmu.2020.01139)
Supplement: Supplementary file 9 [file Table_8.XLSX]

## Sheet: Sheet2
Supplementary Table 8. Means and standard deviations of proportions CD27+ cells within Peripheral blood T cell populations (n = 8).
Tissue	Weeks of Age	T cell Population	Mean	Standard Deviation
PBMC	6	CD2+CD8α+ γδ T cells	70.5898	17.4261
PBMC	8	CD2+CD8α+ γδ T cells	60.9991	26.9637
PBMC	6	CD4-CD8α+ αβ T cells	68.9403	20.669
PBMC	8	CD4-CD8α+ αβ T cells	76.0191	22.1339
